# Supplementary material for: Oxydifficidin, a potent Neisseria gonorrhoeae antibiotic due to DedA-assisted uptake and ribosomal protein RplL sensitivity
Source: eLife. 2025 May 28;13:RP99281. doi: 10.7554/eLife.99281 (PMC12119084; doi:10.7554/eLife.99281)
Supplement: Figure 3—source data 3. [file elife-99281-fig3-data3.zip]

Archive with 2 entries (2 files):
- Figure 3-source data 2.pdf
- __MACOSX/._Figure 3-source data 2.pdf
